# Supplementary material for: Air Pollution and Myocardial Infarction—A New Smoker’s Paradox?
Source: J Clin Med. 2024 Dec 2;13(23):7324. doi: 10.3390/jcm13237324 (PMC11642313; doi:10.3390/jcm13237324)
Supplement: Supplementary file 1 [file jcm-13-07324-s001.zip]

Archive with 1 entries (1 files):
- jcm-3306611-supplementary.docx
